# Supplementary material for: Comparing the Efficacy and Safety Profile of Triple Fixed-Dose Combinations in COPD: A Meta-Analysis and IBiS Score
Source: J Clin Med. 2022 Aug 1;11(15):4491. doi: 10.3390/jcm11154491 (PMC9369741; doi:10.3390/jcm11154491)
Supplement: Supplementary file 1 [file jcm-11-04491-s001.zip]

Archive with 1 entries (1 files):
- jcm-1808073-supplementary.pdf
